# Supplementary material for: Cryo-electron tomography provides topological insights into mutant huntingtin exon 1 and polyQ aggregates
Source: Commun Biol. 2021 Jul 8;4:849. doi: 10.1038/s42003-021-02360-2 (PMC8266869; doi:10.1038/s42003-021-02360-2)
Supplement: Supplementary file 4 — Supplementary Data 1 [file 42003_2021_2360_MOESM4_ESM.xlsx]

## Sheet: annotated data
Cycle Nr.	Time [s]	Time (h)	Htt No TEV	A2	A3	A4	Htt iTEV old	Htt iTEV old	Htt iTEV old	Htt iTEV new	Htt iTEV new	Htt iTEV new	Htt aTEV	Htt aTEV	Htt aTEV	B10	B11	B12	iTEV old average	I TEV new average	aTEV	2x DTT	2xDTT-adjusted	aTEV adjusted
1	0	0	2278	472	487	480	2100	2193	2093	2074	2083	2075	2110	2043	2106	342	312	335	2128.67	2077.33	2086.33	2538	580	440.333
2	900.1	0.250028	1837	466	468	463	1744	1740	1772	1807	1727	1686	1821	1723	1800	311	288	285	1752	1740	1781.33	2133	175	135.333
3	1800.1	0.500028	1788	454	469	458	1684	1692	1663	1645	1630	1603	1656	1652	1632	285	287	279	1679.67	1626	1646.67	1958	0	0.666667
4	2700.2	0.750056	1784	453	453	472	1709	1690	1656	1668	1555	1575	1684	1659	1715	319	296	285	1685	1599.33	1686	1969	11	40
5	3600.2	1.00006	1760	435	480	451	1646	1712	1684	1682	1577	1550	1649	1680	1687	317	293	306	1680.67	1603	1672	2001	43	26
6	4500.3	1.25008	1768	435	460	443	1731	1708	1690	1643	1596	1614	1668	1647	1676	298	311	309	1709.67	1617.67	1663.67	1948	-10	17.6667
7	5400.3	1.50008	1715	464	479	482	1704	1741	1682	1710	1601	1611	1684	1679	1707	303	293	294	1709	1640.67	1690	1992	34	44
8	6300.4	1.75011	1758	468	457	434	1694	1758	1642	1709	1603	1647	1701	1672	1736	295	288	309	1698	1653	1703	2014	56	57
9	7200.4	2.00011	1756	455	465	462	1670	1734	1675	1641	1646	1649	1747	1667	1762	299	306	297	1693	1645.33	1725.33	2036	78	79.3333
10	8100.5	2.25014	1774	441	489	431	1713	1701	1704	1737	1626	1622	1699	1704	1735	293	296	283	1706	1661.67	1712.67	1971	13	66.6667
11	9000.5	2.50014	1763	458	455	463	1723	1768	1674	1727	1648	1642	1753	1751	1722	301	317	327	1721.67	1672.33	1742	1972	14	96
12	9900.6	2.75017	1782	430	461	472	1793	1747	1717	1781	1717	1725	1817	1735	1778	317	280	301	1752.33	1741	1776.67	2028	70	130.667
13	10800.6	3.00017	1789	437	448	461	1792	1786	1755	1803	1778	1690	1781	1785	1792	312	316	297	1777.67	1757	1786	2060	102	140
14	11700.7	3.25019	1776	437	462	450	1836	1816	1811	1785	1770	1715	1803	1843	1856	307	288	299	1821	1756.67	1834	2057	99	188
15	12600.8	3.50022	1778	468	457	463	1823	1834	1805	1915	1786	1749	1881	1805	1920	300	325	297	1820.67	1816.67	1868.67	2125	167	222.667
16	13500.8	3.75022	1778	446	456	410	1805	1871	1857	1942	1809	1829	1906	1836	1897	292	293	316	1844.33	1860	1879.67	2178	220	233.667
17	14400.9	4.00025	1740	425	459	494	1957	1931	1883	1976	1895	1875	1967	1874	1932	282	289	302	1923.67	1915.33	1924.33	2123	165	278.333
18	15300.9	4.25025	1837	412	440	437	1934	1957	1972	2062	1892	1869	1982	1980	1970	286	295	311	1954.33	1941	1977.33	2225	267	331.333
19	16201	4.50028	1807	445	453	456	2001	1977	1968	2036	1937	1915	2070	2002	2026	307	279	288	1982	1962.67	2032.67	2283	325	386.667
20	17101	4.75028	1822	436	447	440	2046	2026	2003	2076	1948	1960	2039	2005	2051	298	307	301	2025	1994.67	2031.67	2307	349	385.667
21	18001.1	5.00031	1802	442	466	461	2091	2098	2088	2106	2029	2028	2137	2067	2103	313	299	297	2092.33	2054.33	2102.33	2408	450	456.333
22	18901.2	5.25033	1803	446	471	433	2137	2082	2113	2162	2072	2059	2167	2123	2185	295	290	286	2110.67	2097.67	2158.33	2384	426	512.333
23	19801.2	5.50033	1858	471	455	438	2152	2151	2101	2271	2141	2079	2134	2159	2175	290	288	290	2134.67	2163.67	2156	2380	422	510
24	20701.3	5.75036	1759	431	437	462	2221	2235	2189	2277	2181	2075	2249	2217	2194	284	329	288	2215	2177.67	2220	2497	539	574
25	21601.3	6.00036	1809	442	447	419	2263	2266	2231	2365	2214	2126	2219	2214	2247	300	301	288	2253.33	2235	2226.67	2519	561	580.667
26	22501.4	6.25039	1844	430	440	459	2301	2213	2225	2298	2209	2141	2227	2194	2242	311	300	318	2246.33	2216	2221	2621	663	575
27	23401.4	6.50039	1804	473	442	435	2309	2325	2344	2315	2288	2204	2343	2235	2330	283	299	289	2326	2269	2302.67	2501	543	656.667
28	24301.5	6.75042	1876	443	430	419	2316	2365	2316	2390	2310	2248	2326	2252	2298	316	292	302	2332.33	2316	2292	2635	677	646
29	25201.5	7.00042	1841	460	438	463	2380	2390	2363	2449	2276	2290	2342	2244	2327	288	309	317	2377.67	2338.33	2304.33	2627	669	658.333
30	26101.6	7.25044	1830	437	442	453	2409	2351	2362	2443	2293	2234	2328	2297	2353	293	308	297	2374	2323.33	2326	2632	674	680
31	27001.6	7.50044	1817	461	464	447	2450	2403	2365	2426	2354	2262	2370	2330	2382	296	298	291	2406	2347.33	2360.67	2686	728	714.667
32	27901.7	7.75047	1761	434	464	425	2414	2493	2463	2491	2327	2250	2384	2384	2475	307	294	302	2456.67	2356	2414.33	2685	727	768.333
33	28801.7	8.00047	1835	416	450	413	2436	2400	2515	2447	2454	2375	2412	2353	2413	304	287	305	2450.33	2425.33	2392.67	2733	775	746.667
34	29701.8	8.2505	1830	435	447	447	2522	2508	2498	2505	2430	2295	2407	2303	2468	312	309	295	2509.33	2410	2392.67	2693	735	746.667
35	30601.8	8.5005	1840	448	434	444	2542	2485	2447	2610	2473	2382	2425	2383	2402	299	318	301	2491.33	2488.33	2403.33	2718	760	757.333
36	31501.9	8.75053	1855	440	432	428	2605	2559	2491	2515	2406	2338	2489	2385	2528	305	305	299	2551.67	2419.67	2467.33	2840	882	821.333
37	32402	9.00056	1881	415	442	432	2448	2592	2541	2533	2454	2340	2485	2412	2450	320	288	280	2527	2442.33	2449	2810	852	803
38	33302	9.25056	1845	433	448	460	2587	2524	2543	2590	2439	2443	2454	2416	2501	291	300	276	2551.33	2490.67	2457	2814	856	811
39	34202.1	9.50058	1883	412	466	448	2620	2587	2603	2633	2489	2373	2466	2429	2536	299	285	288	2603.33	2498.33	2477	2799	841	831
40	35102.1	9.75058	1887	422	427	472	2568	2607	2584	2639	2531	2381	2549	2406	2507	315	303	302	2586.33	2517	2487.33	2832	874	841.333
41	36002.2	10.0006	1889	440	434	436	2552	2572	2625	2661	2567	2431	2483	2429	2527	291	297	281	2583	2553	2479.67	2874	916	833.667
42	36902.2	10.2506	1892	432	414	446	2611	2675	2549	2602	2565	2457	2478	2430	2547	297	305	275	2611.67	2541.33	2485	2857	899	839
43	37802.3	10.5006	1908	426	415	428	2697	2577	2624	2624	2543	2383	2447	2451	2522	293	297	304	2632.67	2516.67	2473.33	2826	868	827.333
44	38702.3	10.7506	1932	459	428	463	2659	2684	2607	2572	2589	2436	2515	2479	2577	296	302	303	2650	2532.33	2523.67	2867	909	877.667
45	39602.4	11.0007	1932	415	453	429	2713	2645	2601	2603	2568	2405	2552	2458	2501	301	302	302	2653	2525.33	2503.67	2879	921	857.667
46	40502.5	11.2507	1924	430	424	444	2648	2701	2627	2691	2627	2508	2522	2469	2560	315	301	288	2658.67	2608.67	2517	2893	935	871
47	41402.5	11.5007	1968	452	463	435	2639	2711	2662	2687	2531	2482	2517	2540	2562	293	308	300	2670.67	2566.67	2539.67	2808	850	893.667
48	42302.6	11.7507	1937	405	428	425	2718	2719	2622	2717	2638	2507	2514	2517	2563	291	294	268	2686.33	2620.67	2531.33	2911	953	885.333
49	43202.6	12.0007	1908	424	445	439	2740	2700	2648	2703	2625	2500	2544	2599	2620	312	294	314	2696	2609.33	2587.67	2935	977	941.667
50	44102.7	12.2508	1950	440	449	452	2719	2628	2625	2711	2644	2508	2562	2485	2575	278	322	291	2657.33	2621	2540.67	2909	951	894.667
51	45002.7	12.5008	1921	417	418	444	2703	2670	2710	2692	2567	2477	2527	2535	2523	301	291	290	2694.33	2578.67	2528.33	2925	967	882.333
52	45902.8	12.7508	2028	404	460	441	2649	2695	2683	2784	2615	2473	2480	2540	2634	290	326	291	2675.67	2624	2551.33	2892	934	905.333
53	46802.9	13.0008	2001	398	423	460	2703	2780	2723	2677	2635	2541	2544	2542	2625	303	326	288	2735.33	2617.67	2570.33	2879	921	924.333
54	47702.9	13.2508	1960	413	443	463	2756	2687	2680	2648	2621	2539	2561	2592	2638	295	297	306	2707.67	2602.67	2597	2851	893	951
55	48602.9	13.5008	2003	434	432	425	2689	2696	2687	2717	2568	2615	2546	2563	2552	288	285	312	2690.67	2633.33	2553.67	2894	936	907.667
56	49503	13.7508	2015	428	442	433	2675	2747	2626	2753	2652	2500	2513	2562	2521	298	296	301	2682.67	2635	2532	2914	956	886
57	50403	14.0008	1991	443	417	441	2698	2710	2725	2697	2630	2541	2527	2512	2567	289	310	279	2711	2622.67	2535.33	2887	929	889.333
58	51303.1	14.2509	1996	438	401	435	2692	2688	2743	2740	2571	2587	2478	2546	2619	313	288	294	2707.67	2632.67	2547.67	2850	892	901.667
59	52203.2	14.5009	1952	445	426	442	2704	2687	2619	2685	2618	2486	2505	2510	2512	293	308	303	2670	2596.33	2509	2834	876	863
60	53103.2	14.7509	2005	467	429	421	2730	2756	2668	2756	2651	2567	2495	2594	2594	297	302	261	2718	2658	2561	2857	899	915
61	54003.3	15.0009	2005	417	421	436	2680	2677	2680	2690	2661	2472	2532	2561	2636	298	283	284	2679	2607.67	2576.33	2906	948	930.333
62	54903.3	15.2509	1978	426	456	442	2725	2644	2695	2757	2586	2526	2491	2571	2585	282	311	287	2688	2623	2549	2843	885	903
63	55803.4	15.5009	2006	418	451	422	2706	2706	2679	2658	2512	2552	2560	2602	2572	306	288	295	2697	2574	2578	2892	934	932
64	56703.4	15.7509	1980	425	436	433	2655	2724	2640	2755	2628	2537	2491	2543	2579	287	304	292	2673	2640	2537.67	2943	985	891.667
65	57603.5	16.001	2031	437	442	434	2647	2751	2755	2716	2646	2507	2492	2558	2540	295	296	292	2717.67	2623	2530	2905	947	884
66	58503.5	16.251	1964	419	399	438	2677	2690	2632	2727	2612	2538	2473	2537	2556	281	287	295	2666.33	2625.67	2522	2930	972	876
67	59403.6	16.501	1922	455	450	431	2589	2640	2634	2667	2574	2463	2503	2538	2559	315	296	300	2621	2568	2533.33	2912	954	887.333
68	60303.6	16.751	1978	429	432	445	2595	2670	2621	2673	2574	2542	2457	2517	2556	301	306	287	2628.67	2596.33	2510	2855	897	864
69	61203.7	17.001	1984	436	442	446	2536	2645	2701	2645	2571	2458	2505	2541	2527	277	301	288	2627.33	2558	2524.33	2880	922	878.333
70	62103.8	17.2511	1964	432	434	427	2582	2608	2611	2683	2588	2563	2436	2500	2596	281	293	277	2600.33	2611.33	2510.67	2933	975	864.667
71	63003.8	17.5011	1951	417	430	435	2647	2650	2606	2680	2574	2456	2458	2475	2550	313	279	290	2634.33	2570	2494.33	2908	950	848.333
72	63903.9	17.7511	1998	415	421	421	2590	2619	2658	2653	2604	2533	2437	2531	2556	301	304	272	2622.33	2596.67	2508	2906	948	862
73	64803.9	18.0011	1979	422	417	427	2592	2648	2683	2632	2563	2451	2497	2463	2586	285	314	278	2641	2548.67	2515.33	2856	898	869.333
74	65704	18.2511	1918	423	423	457	2539	2667	2610	2641	2521	2472	2443	2562	2539	280	299	306	2605.33	2544.67	2514.67	2932	974	868.667
75	66604	18.5011	1954	438	451	474	2579	2585	2615	2651	2536	2512	2460	2504	2524	281	292	296	2593	2566.33	2496	2810	852	850
76	67504.1	18.7511	1991	409	458	434	2567	2661	2522	2632	2507	2485	2398	2509	2565	273	302	323	2583.33	2541.33	2490.67	2928	970	844.667
77	68404.1	19.0011	1999	423	428	439	2580	2578	2571	2638	2485	2431	2433	2540	2518	317	281	294	2576.33	2518	2497	2907	949	851
78	69304.2	19.2512	2007	432	421	437	2545	2568	2597	2594	2550	2564	2373	2485	2480	292	302	287	2570	2569.33	2446	2872	914	800
79	70204.3	19.5012	1950	415	438	411	2567	2591	2524	2641	2524	2448	2432	2520	2512	296	292	301	2560.67	2537.67	2488	2900	942	842
80
81
82
83
84
85
86
87
88
89
90
91
92
93
94
95
96
97
98
99
100
101
102
103
104
105
106
107
108
109
110
111
112
113
114
115
116
117
118
119
120
End Time:

## Sheet: raw data
Application: Tecan i-control				Tecan i-control , 1.5.14.0
Device: infinite M1000				Serial number: 809004188
Firmware: V_1.35_08/2010_S3F (Aug 11 2010/09.36.01)				MAI, V_1.35_08/2010_S3F (Aug 11 2010/09.36.01)
Date:	2012-11-12
Time:	10:07:43 PM
System				FRYDMANLAB-PC1
User				FrydmanLab-PC1\FrydmanLab
Plate				Corning 96 Flat Bottom Transparent Polystyrol [COS96ft.pdfx]
Plate-ID (Stacker)
Wait (Plate)				On	Target Temperature: 30 °C
Shaking (Orbital) Duration:				5	s
Shaking (Orbital) Amplitude:				2	mm
List of actions in this measurement script:
Kinetic
Fluorescence
Label: Label1
Kinetic Measurement
Kinetic Cycles				120
Interval Time				00:15:00
Mode				Fluorescence Top Reading
Excitation Wavelength				446	nm
Emission Wavelength				490	nm
Excitation Bandwidth				5	nm
Emission Bandwidth				5	nm
Gain				150	Manual
Number of Flashes				50
Flash Frequency				400	Hz
Integration Time				20	µs
Lag Time				0	µs
Settle Time				0	ms
Z-Position (Manual)				20000	µm
Part of Plate				A1-B4; B5-B12
Start Time:	11/12/2012 10:07:57 PM
Cycle Nr.	Time [s]	Temp. [°C]	A1	A2	A3	A4	B1	B2	B3	B4	B5	B6	B7	B8	B9	B10	B11	B12
1	0	24.6	2278	472	487	480	2100	2193	2093	2074	2083	2075	2110	2043	2106	342	312	335
2	900.1	24.7	1837	466	468	463	1744	1740	1772	1807	1727	1686	1821	1723	1800	311	288	285
3	1800.1	29.8	1788	454	469	458	1684	1692	1663	1645	1630	1603	1656	1652	1632	285	287	279
4	2700.2	30.4	1784	453	453	472	1709	1690	1656	1668	1555	1575	1684	1659	1715	319	296	285
5	3600.2	30.7	1760	435	480	451	1646	1712	1684	1682	1577	1550	1649	1680	1687	317	293	306
6	4500.3	30.5	1768	435	460	443	1731	1708	1690	1643	1596	1614	1668	1647	1676	298	311	309
7	5400.3	29.8	1715	464	479	482	1704	1741	1682	1710	1601	1611	1684	1679	1707	303	293	294
8	6300.4	30.4	1758	468	457	434	1694	1758	1642	1709	1603	1647	1701	1672	1736	295	288	309
9	7200.4	29.9	1756	455	465	462	1670	1734	1675	1641	1646	1649	1747	1667	1762	299	306	297
10	8100.5	30.3	1774	441	489	431	1713	1701	1704	1737	1626	1622	1699	1704	1735	293	296	283
11	9000.5	30.4	1763	458	455	463	1723	1768	1674	1727	1648	1642	1753	1751	1722	301	317	327
12	9900.6	30.2	1782	430	461	472	1793	1747	1717	1781	1717	1725	1817	1735	1778	317	280	301
13	10800.6	30	1789	437	448	461	1792	1786	1755	1803	1778	1690	1781	1785	1792	312	316	297
14	11700.7	29.8	1776	437	462	450	1836	1816	1811	1785	1770	1715	1803	1843	1856	307	288	299
15	12600.8	30.2	1778	468	457	463	1823	1834	1805	1915	1786	1749	1881	1805	1920	300	325	297
16	13500.8	30.6	1778	446	456	410	1805	1871	1857	1942	1809	1829	1906	1836	1897	292	293	316
17	14400.9	30.4	1740	425	459	494	1957	1931	1883	1976	1895	1875	1967	1874	1932	282	289	302
18	15300.9	30.3	1837	412	440	437	1934	1957	1972	2062	1892	1869	1982	1980	1970	286	295	311
19	16201	30	1807	445	453	456	2001	1977	1968	2036	1937	1915	2070	2002	2026	307	279	288
20	17101	29.9	1822	436	447	440	2046	2026	2003	2076	1948	1960	2039	2005	2051	298	307	301
21	18001.1	30.7	1802	442	466	461	2091	2098	2088	2106	2029	2028	2137	2067	2103	313	299	297
22	18901.2	30.2	1803	446	471	433	2137	2082	2113	2162	2072	2059	2167	2123	2185	295	290	286
23	19801.2	30.4	1858	471	455	438	2152	2151	2101	2271	2141	2079	2134	2159	2175	290	288	290
24	20701.3	30.2	1759	431	437	462	2221	2235	2189	2277	2181	2075	2249	2217	2194	284	329	288
25	21601.3	30.4	1809	442	447	419	2263	2266	2231	2365	2214	2126	2219	2214	2247	300	301	288
26	22501.4	30	1844	430	440	459	2301	2213	2225	2298	2209	2141	2227	2194	2242	311	300	318
27	23401.4	30.6	1804	473	442	435	2309	2325	2344	2315	2288	2204	2343	2235	2330	283	299	289
28	24301.5	30	1876	443	430	419	2316	2365	2316	2390	2310	2248	2326	2252	2298	316	292	302
29	25201.5	30	1841	460	438	463	2380	2390	2363	2449	2276	2290	2342	2244	2327	288	309	317
30	26101.6	30.6	1830	437	442	453	2409	2351	2362	2443	2293	2234	2328	2297	2353	293	308	297
31	27001.6	30	1817	461	464	447	2450	2403	2365	2426	2354	2262	2370	2330	2382	296	298	291
32	27901.7	30	1761	434	464	425	2414	2493	2463	2491	2327	2250	2384	2384	2475	307	294	302
33	28801.7	30.1	1835	416	450	413	2436	2400	2515	2447	2454	2375	2412	2353	2413	304	287	305
34	29701.8	30.4	1830	435	447	447	2522	2508	2498	2505	2430	2295	2407	2303	2468	312	309	295
35	30601.8	30.4	1840	448	434	444	2542	2485	2447	2610	2473	2382	2425	2383	2402	299	318	301
36	31501.9	29.9	1855	440	432	428	2605	2559	2491	2515	2406	2338	2489	2385	2528	305	305	299
37	32402	30.3	1881	415	442	432	2448	2592	2541	2533	2454	2340	2485	2412	2450	320	288	280
38	33302	30.6	1845	433	448	460	2587	2524	2543	2590	2439	2443	2454	2416	2501	291	300	276
39	34202.1	30.2	1883	412	466	448	2620	2587	2603	2633	2489	2373	2466	2429	2536	299	285	288
40	35102.1	30.2	1887	422	427	472	2568	2607	2584	2639	2531	2381	2549	2406	2507	315	303	302
41	36002.2	30.3	1889	440	434	436	2552	2572	2625	2661	2567	2431	2483	2429	2527	291	297	281
42	36902.2	30.4	1892	432	414	446	2611	2675	2549	2602	2565	2457	2478	2430	2547	297	305	275
43	37802.3	30.4	1908	426	415	428	2697	2577	2624	2624	2543	2383	2447	2451	2522	293	297	304
44	38702.3	30.6	1932	459	428	463	2659	2684	2607	2572	2589	2436	2515	2479	2577	296	302	303
45	39602.4	29.8	1932	415	453	429	2713	2645	2601	2603	2568	2405	2552	2458	2501	301	302	302
46	40502.5	30.4	1924	430	424	444	2648	2701	2627	2691	2627	2508	2522	2469	2560	315	301	288
47	41402.5	30.6	1968	452	463	435	2639	2711	2662	2687	2531	2482	2517	2540	2562	293	308	300
48	42302.6	30	1937	405	428	425	2718	2719	2622	2717	2638	2507	2514	2517	2563	291	294	268
49	43202.6	30.3	1908	424	445	439	2740	2700	2648	2703	2625	2500	2544	2599	2620	312	294	314
50	44102.7	29.8	1950	440	449	452	2719	2628	2625	2711	2644	2508	2562	2485	2575	278	322	291
51	45002.7	30	1921	417	418	444	2703	2670	2710	2692	2567	2477	2527	2535	2523	301	291	290
52	45902.8	30.7	2028	404	460	441	2649	2695	2683	2784	2615	2473	2480	2540	2634	290	326	291
53	46802.9	29.9	2001	398	423	460	2703	2780	2723	2677	2635	2541	2544	2542	2625	303	326	288
54	47702.9	30.6	1960	413	443	463	2756	2687	2680	2648	2621	2539	2561	2592	2638	295	297	306
55	48602.9	30	2003	434	432	425	2689	2696	2687	2717	2568	2615	2546	2563	2552	288	285	312
56	49503	30	2015	428	442	433	2675	2747	2626	2753	2652	2500	2513	2562	2521	298	296	301
57	50403	30	1991	443	417	441	2698	2710	2725	2697	2630	2541	2527	2512	2567	289	310	279
58	51303.1	30.2	1996	438	401	435	2692	2688	2743	2740	2571	2587	2478	2546	2619	313	288	294
59	52203.2	29.9	1952	445	426	442	2704	2687	2619	2685	2618	2486	2505	2510	2512	293	308	303
60	53103.2	30.7	2005	467	429	421	2730	2756	2668	2756	2651	2567	2495	2594	2594	297	302	261
61	54003.3	30.4	2005	417	421	436	2680	2677	2680	2690	2661	2472	2532	2561	2636	298	283	284
62	54903.3	29.9	1978	426	456	442	2725	2644	2695	2757	2586	2526	2491	2571	2585	282	311	287
63	55803.4	29.9	2006	418	451	422	2706	2706	2679	2658	2512	2552	2560	2602	2572	306	288	295
64	56703.4	29.9	1980	425	436	433	2655	2724	2640	2755	2628	2537	2491	2543	2579	287	304	292
65	57603.5	29.9	2031	437	442	434	2647	2751	2755	2716	2646	2507	2492	2558	2540	295	296	292
66	58503.5	29.8	1964	419	399	438	2677	2690	2632	2727	2612	2538	2473	2537	2556	281	287	295
67	59403.6	30	1922	455	450	431	2589	2640	2634	2667	2574	2463	2503	2538	2559	315	296	300
68	60303.6	30.3	1978	429	432	445	2595	2670	2621	2673	2574	2542	2457	2517	2556	301	306	287
69	61203.7	30.7	1984	436	442	446	2536	2645	2701	2645	2571	2458	2505	2541	2527	277	301	288
70	62103.8	30.2	1964	432	434	427	2582	2608	2611	2683	2588	2563	2436	2500	2596	281	293	277
71	63003.8	29.9	1951	417	430	435	2647	2650	2606	2680	2574	2456	2458	2475	2550	313	279	290
72	63903.9	30.4	1998	415	421	421	2590	2619	2658	2653	2604	2533	2437	2531	2556	301	304	272
73	64803.9	30.5	1979	422	417	427	2592	2648	2683	2632	2563	2451	2497	2463	2586	285	314	278
74	65704	30.7	1918	423	423	457	2539	2667	2610	2641	2521	2472	2443	2562	2539	280	299	306
75	66604	30.7	1954	438	451	474	2579	2585	2615	2651	2536	2512	2460	2504	2524	281	292	296
76	67504.1	30.5	1991	409	458	434	2567	2661	2522	2632	2507	2485	2398	2509	2565	273	302	323
77	68404.1	30.4	1999	423	428	439	2580	2578	2571	2638	2485	2431	2433	2540	2518	317	281	294
78	69304.2	30.3	2007	432	421	437	2545	2568	2597	2594	2550	2564	2373	2485	2480	292	302	287
79	70204.3	29.9	1950	415	438	411	2567	2591	2524	2641	2524	2448	2432	2520	2512	296	292	301
80
81
82
83
84
85
86
87
88
89
90
91
92
93
94
95
96
97
98
99
100
101
102
103
104
105
106
107
108
109
110
111
112
113
114
115
116
117
118
119
120
End Time:
